# Supplementary material for: Past and future trends of Cryptosporidium in vitro research
Source: Exp Parasitol. 2019 Jan;196:28–37. doi: 10.1016/j.exppara.2018.12.001 (PMC6333944; doi:10.1016/j.exppara.2018.12.001)
Supplement: Data Profile [file mmc1.xml]

<?xml version="1.0" encoding="UTF-8" standalone="no"?><data:data><datasets><author>a.tsaousis@kent.ac.uk</author><type>0</type><dataset><value>1</value><reason>No data was used for the research described in the article</reason><comments/></dataset></datasets></data:data>
